# Supplementary material for: A rapid and standardized workflow for functional assessment of bacterial biosensors in fecal samples
Source: Front Bioeng Biotechnol. 2022 Aug 22;10:859600. doi: 10.3389/fbioe.2022.859600 (PMC9444133; doi:10.3389/fbioe.2022.859600)
Supplement: Supplementary file 2 [file DataSheet2.zip]

Archive with 26 entries (25 files):
- ANOVA results/
- __MACOSX/._ANOVA results
- ANOVA results/2way ANOVA multiple comparison VtrC.txt
- __MACOSX/ANOVA results/._2way ANOVA multiple comparison VtrC.txt
- ANOVA results/2way ANOVA pBEN.txt
- __MACOSX/ANOVA results/._2way ANOVA pBEN.txt
- ANOVA results/2way ANOVA pLACtate.txt
- __MACOSX/ANOVA results/._2way ANOVA pLACtate.txt
- ANOVA results/2way ANOVAmultiple comparison plactate.txt
- __MACOSX/ANOVA results/._2way ANOVAmultiple comparison plactate.txt
- ANOVA results/2way ANOVA pTET.txt
- __MACOSX/ANOVA results/._2way ANOVA pTET.txt
- ANOVA results/2way ANOVA multiple comparisn pTET.txt
- __MACOSX/ANOVA results/._2way ANOVA multiple comparisn pTET.txt
- ANOVA results/beads multiple OD600nm.txt
- __MACOSX/ANOVA results/._beads multiple OD600nm.txt
- ANOVA results/beads ANOVA OD600nm.txt
- __MACOSX/ANOVA results/._beads ANOVA OD600nm.txt
- ANOVA results/2way ANOVA TcpPH.txt
- __MACOSX/ANOVA results/._2way ANOVA TcpPH.txt
- ANOVA results/2way ANOVA multiple comparison pBEN.txt
- __MACOSX/ANOVA results/._2way ANOVA multiple comparison pBEN.txt
- ANOVA results/2way ANOVA VtrC.txt
- __MACOSX/ANOVA results/._2way ANOVA VtrC.txt
- ANOVA results/2way ANOVA multiple comparison TcpPH.txt
- __MACOSX/ANOVA results/._2way ANOVA multiple comparison TcpPH.txt
