# Supplementary material for: A rapid and standardized workflow for functional assessment of bacterial biosensors in fecal samples
Source: Front Bioeng Biotechnol. 2022 Aug 22;10:859600. doi: 10.3389/fbioe.2022.859600 (PMC9444133; doi:10.3389/fbioe.2022.859600)
Supplement: Supplementary file 2 [file DataSheet2.zip › ANOVA results/2way ANOVA multiple comparison VtrC.txt]

Within each row, compare columns (simple effects within rows)
Number of families	2
Number of comparisons per family	3
Alpha	0.05
Sidak's multiple comparisons test	Mean Diff.	95.00% CI of diff.	Significant?	Summary	Adjusted P Value
-
VtrC 0% vs. VtrC 10%	-0.3049	-8.859 to 8.249	No	ns	0.9934
VtrC 0% vs. VtrC 25%	0.4811	-2.468 to 3.430	No	ns	0.7146
VtrC 0% vs. VtrC 50%	0.5674	-1.801 to 2.936	No	ns	0.5088
+
VtrC 0% vs. VtrC 10%	35.28	-8.835 to 79.40	No	ns	0.0764
VtrC 0% vs. VtrC 25%	41.13	-5.513 to 87.77	No	ns	0.0635
VtrC 0% vs. VtrC 50%	45.59	-14.32 to 105.5	No	ns	0.0838
Test details	Mean 1	Mean 2	Mean Diff.	SE of diff.	N1	N2	t	DF
-
VtrC 0% vs. VtrC 10%	1.106	1.410	-0.3049	1.128	3	3	0.2702	2.000
VtrC 0% vs. VtrC 25%	1.106	0.6244	0.4811	0.3889	3	3	1.237	2.000
VtrC 0% vs. VtrC 50%	1.106	0.5381	0.5674	0.3124	3	3	1.816	2.000
+
VtrC 0% vs. VtrC 10%	47.81	12.53	35.28	5.818	3	3	6.064	2.000
VtrC 0% vs. VtrC 25%	47.81	6.681	41.13	6.151	3	3	6.686	2.000
VtrC 0% vs. VtrC 50%	47.81	2.226	45.59	7.901	3	3	5.770	2.000
