# Supplementary material for: A rapid and standardized workflow for functional assessment of bacterial biosensors in fecal samples
Source: Front Bioeng Biotechnol. 2022 Aug 22;10:859600. doi: 10.3389/fbioe.2022.859600 (PMC9444133; doi:10.3389/fbioe.2022.859600)
Supplement: Supplementary file 2 [file DataSheet2.zip › ANOVA results/2way ANOVA pBEN.txt]

Table Analyzed	Copy of All matrix
Two-way RM ANOVA	Matching: Across row
Assume sphericity?	Yes
Alpha	0.05
Source of Variation	% of total variation	P value	P value summary	Significant?
Interaction	25.31	0.0003	***	Yes
Row Factor	25.32	0.0004	***	Yes
Column Factor	43.09	<0.0001	****	Yes
Subject	3.148	0.4980	ns	No
ANOVA table	SS	DF	MS	F (DFn, DFd)	P value
Interaction	8093	3	2698	F (3, 8) = 21.52	P=0.0003
Row Factor	8096	3	2699	F (3, 8) = 21.45	P=0.0004
Column Factor	13780	1	13780	F (1, 8) = 109.9	P<0.0001
Subject	1007	8	125.8	F (8, 8) = 1.004	P=0.4980
Residual	1003	8	125.4
Difference between column means
Mean of 0	0.2135
Mean of 100	48.14
Difference between means	-47.92
SE of difference	4.571
95% CI of difference	-58.46 to -37.38
Data summary
Number of columns (Column Factor)	2
Number of rows (Row Factor)	4
Number of subjects (Subject)	12
