# Supplementary material for: A rapid and standardized workflow for functional assessment of bacterial biosensors in fecal samples
Source: Front Bioeng Biotechnol. 2022 Aug 22;10:859600. doi: 10.3389/fbioe.2022.859600 (PMC9444133; doi:10.3389/fbioe.2022.859600)
Supplement: Supplementary file 2 [file DataSheet2.zip › ANOVA results/2way ANOVA pLACtate.txt]

Table Analyzed	Copy of ALL matrix effect
Two-way RM ANOVA	Matching: Across row
Assume sphericity?	No
Alpha	0.05
Source of Variation	% of total variation	P value	P value summary	Significant?	Geisser-Greenhouse's epsilon
Interaction	6.140	0.0005	***	Yes
Row Factor	81.17	<0.0001	****	Yes
Time	4.041	0.0171	*	Yes	0.5824
Subject	4.895	0.0112	*	Yes
ANOVA table	SS	DF	MS	F (DFn, DFd)	P value
Interaction	44.07	3	14.69	F (3, 18) = 9.815	P=0.0005
Row Factor	582.6	1	582.6	F (1, 6) = 99.49	P<0.0001
Time	29.00	3	9.668	F (1.747, 10.48) = 6.459	P=0.0171
Subject	35.14	6	5.856	F (6, 18) = 3.912	P=0.0112
Residual	26.94	18	1.497
Difference between row means
Mean of Row 1	2.208
Mean of Row 2	10.74
Difference between means	-8.534
SE of difference	0.8556
95% CI of difference	-10.63 to -6.440
Data summary
Number of columns (Time)	4
Number of rows (Row Factor)	2
Number of subjects (Subject)	8
