# Supplementary material for: A rapid and standardized workflow for functional assessment of bacterial biosensors in fecal samples
Source: Front Bioeng Biotechnol. 2022 Aug 22;10:859600. doi: 10.3389/fbioe.2022.859600 (PMC9444133; doi:10.3389/fbioe.2022.859600)
Supplement: Supplementary file 2 [file DataSheet2.zip › ANOVA results/2way ANOVAmultiple comparison plactate.txt]

Within each row, compare columns (simple effects within rows)
Number of families	2
Number of comparisons per family	3
Alpha	0.05
Sidak's multiple comparisons test	Mean Diff.	95.00% CI of diff.	Significant?	Summary	Adjusted P Value
Row 1
0% vs. 10%	-0.5496	-1.826 to 0.7264	No	ns	0.3396
0% vs. 25%	-1.403	-3.225 to 0.4196	No	ns	0.0984
0% vs. 50%	-1.658	-4.016 to 0.6998	No	ns	0.1226
Row 2
0% vs. 10%	-3.145	-9.389 to 3.099	No	ns	0.2544
0% vs. 25%	-1.855	-9.532 to 5.822	No	ns	0.6964
0% vs. 50%	2.251	-4.471 to 8.973	No	ns	0.4966
Test details	Mean 1	Mean 2	Mean Diff.	SE of diff.	N1	N2	t	DF
Row 1
0% vs. 10%	1.305	1.855	-0.5496	0.2644	4	4	2.079	3.000
0% vs. 25%	1.305	2.708	-1.403	0.3776	4	4	3.715	3.000
0% vs. 50%	1.305	2.964	-1.658	0.4885	4	4	3.394	3.000
Row 2
0% vs. 10%	10.05	13.20	-3.145	1.294	4	4	2.431	3.000
0% vs. 25%	10.05	11.91	-1.855	1.591	4	4	1.166	3.000
0% vs. 50%	10.05	7.804	2.251	1.393	4	4	1.616	3.000
