# Supplementary material for: A rapid and standardized workflow for functional assessment of bacterial biosensors in fecal samples
Source: Front Bioeng Biotechnol. 2022 Aug 22;10:859600. doi: 10.3389/fbioe.2022.859600 (PMC9444133; doi:10.3389/fbioe.2022.859600)
Supplement: Supplementary file 2 [file DataSheet2.zip › ANOVA results/2way ANOVA pTET.txt]

Table Analyzed	All data matrix
Two-way RM ANOVA	Matching: Across row
Assume sphericity?	No
Alpha	0.05
Source of Variation	% of total variation	P value	P value summary	Significant?	Geisser-Greenhouse's epsilon
Interaction	16.05	0.0163	*	Yes
Row Factor	39.55	0.0271	*	Yes
Time	18.28	0.0557	ns	No	0.4218
Subject	13.63	0.0494	*	Yes
ANOVA table	SS	DF	MS	F (DFn, DFd)	P value
Interaction	2263	3	754.4	F (3, 12) = 5.142	P=0.0163
Row Factor	5575	1	5575	F (1, 4) = 11.61	P=0.0271
Time	2577	3	859.1	F (1.266, 5.062) = 5.856	P=0.0557
Subject	1921	4	480.3	F (4, 12) = 3.274	P=0.0494
Residual	1761	12	146.7
Difference between row means
Mean of -	1.568
Mean of +	32.05
Difference between means	-30.48
SE of difference	8.947
95% CI of difference	-55.33 to -5.641
Data summary
Number of columns (Time)	4
Number of rows (Row Factor)	2
Number of subjects (Subject)	6
