# Supplementary material for: A rapid and standardized workflow for functional assessment of bacterial biosensors in fecal samples
Source: Front Bioeng Biotechnol. 2022 Aug 22;10:859600. doi: 10.3389/fbioe.2022.859600 (PMC9444133; doi:10.3389/fbioe.2022.859600)
Supplement: Supplementary file 2 [file DataSheet2.zip › ANOVA results/2way ANOVA multiple comparisn pTET.txt]

Within each row, compare columns (simple effects within rows)
Number of families	2
Number of comparisons per family	3
Alpha	0.05
Dunnett's multiple comparisons test	Mean Diff.	95.00% CI of diff.	Significant?	Summary	Adjusted P Value
-
0% vs. 10%	0.1839	-1.507 to 1.875	No	ns	0.8508
0% vs. 25%	1.366	-4.545 to 7.276	No	ns	0.5114
0% vs. 50%	1.470	-4.321 to 7.262	No	ns	0.4616
+
0% vs. 10%	13.18	-29.79 to 56.14	No	ns	0.3662
0% vs. 25%	38.63	-48.52 to 125.8	No	ns	0.2136
0% vs. 50%	50.74	-8.191 to 109.7	No	ns	0.0664
Test details	Mean 1	Mean 2	Mean Diff.	SE of diff.	N1	N2	q	DF
-
0% vs. 10%	2.323	2.139	0.1839	0.2787	3	3	0.6599	2.000
0% vs. 25%	2.323	0.9573	1.366	0.9745	3	3	1.401	2.000
0% vs. 50%	2.323	0.8525	1.470	0.9549	3	3	1.540	2.000
+
0% vs. 10%	57.69	44.51	13.18	7.084	3	3	1.860	2.000
0% vs. 25%	57.69	19.06	38.63	14.37	3	3	2.688	2.000
0% vs. 50%	57.69	6.946	50.74	9.717	3	3	5.222	2.000
