# Supplementary material for: A rapid and standardized workflow for functional assessment of bacterial biosensors in fecal samples
Source: Front Bioeng Biotechnol. 2022 Aug 22;10:859600. doi: 10.3389/fbioe.2022.859600 (PMC9444133; doi:10.3389/fbioe.2022.859600)
Supplement: Supplementary file 2 [file DataSheet2.zip › ANOVA results/beads multiple OD600nm.txt]

Within each row, compare columns (simple effects within rows)
Number of families	2
Number of comparisons per family	3
Alpha	0.05
Sidak's multiple comparisons test	Mean Diff.	95.00% CI of diff.	Significant?	Summary	Adjusted P Value
0
0% vs. 10%	223.0	-328.8 to 774.8	No	ns	0.3776
0% vs. 25%	334.1	-377.2 to 1045	No	ns	0.2908
0% vs. 50%	509.4	94.36 to 924.4	Yes	*	0.0286
100
0% vs. 10%	3690	-724.5 to 8105	No	ns	0.0876
0% vs. 25%	5712	1171 to 10254	Yes	*	0.0204
0% vs. 50%	8513	4581 to 12446	Yes	**	0.0019
Test details	Mean 1	Mean 2	Mean Diff.	SE of diff.	N1	N2	t	DF
0
0% vs. 10%	574.3	351.3	223.0	114.3	5	5	1.951	3.000
0% vs. 25%	574.3	240.2	334.1	147.4	5	5	2.267	3.000
0% vs. 50%	574.3	64.95	509.4	85.99	5	5	5.924	3.000
100
0% vs. 10%	15423	11733	3690	1120	6	5	3.294	4.000
0% vs. 25%	15423	9711	5712	1291	6	6	4.425	5.000
0% vs. 50%	15423	6910	8513	1118	6	6	7.616	5.000
