# Supplementary material for: A rapid and standardized workflow for functional assessment of bacterial biosensors in fecal samples
Source: Front Bioeng Biotechnol. 2022 Aug 22;10:859600. doi: 10.3389/fbioe.2022.859600 (PMC9444133; doi:10.3389/fbioe.2022.859600)
Supplement: Supplementary file 2 [file DataSheet2.zip › ANOVA results/beads ANOVA OD600nm.txt]

Table Analyzed	Copy of GFP/OD600nm
Mixed-effects model (REML)	Matching: Across row
Assume sphericity?	No
Alpha	0.05
Fixed effects (type III)	P value	P value summary	Statistically significant (P < 0.05)?	F (DFn, DFd)	Geisser-Greenhouse's epsilon
Row Factor	<0.0001	****	Yes	F (1, 10) = 239.8
Time	<0.0001	****	Yes	F (1.885, 15.71) = 23.88	0.6284
Row Factor x Time	<0.0001	****	Yes	F (3, 25) = 18.67
Random effects	SD	Variance
Subject	967.5	936069
Residual	1259	1584202
Was the matching effective?
Chi-square, df	6.042, 1
P value	0.0140
P value summary	*
Is there significant matching (P < 0.05)?	Yes
Difference between row means
Predicted mean of 0	292.3
Predicted mean of 100	10925
Difference between predicted means	-10633
SE of difference	686.6
95% CI of difference	-12163 to -9103
Data summary
Number of columns (Time)	4
Number of rows (Row Factor)	2
Number of subjects (Subject)	12
Number of missing values	5
