# Supplementary material for: A rapid and standardized workflow for functional assessment of bacterial biosensors in fecal samples
Source: Front Bioeng Biotechnol. 2022 Aug 22;10:859600. doi: 10.3389/fbioe.2022.859600 (PMC9444133; doi:10.3389/fbioe.2022.859600)
Supplement: Supplementary file 2 [file DataSheet2.zip › ANOVA results/2way ANOVA TcpPH.txt]

Table Analyzed	All replicates matrix TcpP
Two-way RM ANOVA	Matching: Across row
Assume sphericity?	No
Alpha	0.05
Source of Variation	% of total variation	P value	P value summary	Significant?	Geisser-Greenhouse's epsilon
Interaction	19.70	0.0003	***	Yes
Row Factor	47.84	0.0062	**	Yes
Time	19.97	0.0043	**	Yes	0.5675
Subject	6.867	0.0357	*	Yes
ANOVA table	SS	DF	MS	F (DFn, DFd)	P value
Interaction	3691	3	1230	F (3, 12) = 14.02	P=0.0003
Row Factor	8961	1	8961	F (1, 4) = 27.86	P=0.0062
Time	3740	3	1247	F (1.703, 6.811) = 14.21	P=0.0043
Subject	1286	4	321.6	F (4, 12) = 3.666	P=0.0357
Residual	1053	12	87.73
Difference between row means
Mean of -	0.8052
Mean of +	39.45
Difference between means	-38.65
SE of difference	7.321
95% CI of difference	-58.97 to -18.32
Data summary
Number of columns (Time)	4
Number of rows (Row Factor)	2
Number of subjects (Subject)	6
