# Supplementary material for: A rapid and standardized workflow for functional assessment of bacterial biosensors in fecal samples
Source: Front Bioeng Biotechnol. 2022 Aug 22;10:859600. doi: 10.3389/fbioe.2022.859600 (PMC9444133; doi:10.3389/fbioe.2022.859600)
Supplement: Supplementary file 2 [file DataSheet2.zip › ANOVA results/2way ANOVA multiple comparison pBEN.txt]

Within each column, compare rows (simple effects within columns)
Number of families	2
Number of comparisons per family	3
Alpha	0.05
Sidak's multiple comparisons test	Mean Diff.	95.00% CI of diff.	Significant?	Summary	Adjusted P Value
0
0% vs. 10%	0.009399	-24.37 to 24.39	No	ns	>0.9999
0% vs. 25%	0.002281	-24.38 to 24.38	No	ns	>0.9999
0% vs. 75%	0.01346	-24.37 to 24.40	No	ns	>0.9999
100
0% vs. 10%	47.61	23.23 to 72.00	Yes	***	0.0003
0% vs. 25%	80.84	56.46 to 105.2	Yes	****	<0.0001
0% vs. 75%	95.66	71.28 to 120.0	Yes	****	<0.0001
Test details	Mean 1	Mean 2	Mean Diff.	SE of diff.	N1	N2	t	DF
0
0% vs. 10%	0.2198	0.2104	0.009399	9.150	3	3	0.001027	16.00
0% vs. 25%	0.2198	0.2175	0.002281	9.150	3	3	0.0002493	16.00
0% vs. 75%	0.2198	0.2063	0.01346	9.150	3	3	0.001471	16.00
100
0% vs. 10%	104.2	56.55	47.61	9.150	3	3	5.204	16.00
0% vs. 25%	104.2	23.33	80.84	9.150	3	3	8.835	16.00
0% vs. 75%	104.2	8.505	95.66	9.150	3	3	10.45	16.00
