# Supplementary material for: A rapid and standardized workflow for functional assessment of bacterial biosensors in fecal samples
Source: Front Bioeng Biotechnol. 2022 Aug 22;10:859600. doi: 10.3389/fbioe.2022.859600 (PMC9444133; doi:10.3389/fbioe.2022.859600)
Supplement: Supplementary file 2 [file DataSheet2.zip › ANOVA results/2way ANOVA VtrC.txt]

Table Analyzed	All replicates matrix VtrC
Two-way RM ANOVA	Matching: Across row
Assume sphericity?	No
Alpha	0.05
Source of Variation	% of total variation	P value	P value summary	Significant?	Geisser-Greenhouse's epsilon
Interaction	31.48	<0.0001	****	Yes
Row Factor	26.65	0.0116	*	Yes
Column Factor	32.69	0.0025	**	Yes	0.3765
Subject	5.471	0.0201	*	Yes
ANOVA table	SS	DF	MS	F (DFn, DFd)	P value
Interaction	1905	3	634.9	F (3, 12) = 33.84	P<0.0001
Row Factor	1612	1	1612	F (1, 4) = 19.48	P=0.0116
Column Factor	1978	3	659.3	F (1.129, 4.518) = 35.15	P=0.0025
Subject	331.1	4	82.77	F (4, 12) = 4.412	P=0.0201
Residual	225.1	12	18.76
Difference between row means
Mean of -	0.9196
Mean of +	17.31
Difference between means	-16.39
SE of difference	3.714
95% CI of difference	-26.70 to -6.081
Data summary
Number of columns (Column Factor)	4
Number of rows (Row Factor)	2
Number of subjects (Subject)	6
