# Supplementary material for: A rapid and standardized workflow for functional assessment of bacterial biosensors in fecal samples
Source: Front Bioeng Biotechnol. 2022 Aug 22;10:859600. doi: 10.3389/fbioe.2022.859600 (PMC9444133; doi:10.3389/fbioe.2022.859600)
Supplement: Supplementary file 2 [file DataSheet2.zip › ANOVA results/2way ANOVA multiple comparison TcpPH.txt]

Within each row, compare columns (simple effects within rows)
Number of families	2
Number of comparisons per family	3
Alpha	0.05
Sidak's multiple comparisons test	Mean Diff.	95.00% CI of diff.	Significant?	Summary	Adjusted P Value
-
TcpP 0% vs. TcpP 10%	-0.4546	-2.410 to 1.501	No	ns	0.5254
TcpP 0% vs. TcpP 25%	-0.06795	-0.6120 to 0.4761	No	ns	0.8278
TcpP 0% vs. TcpP 50%	0.04689	-0.2861 to 0.3798	No	ns	0.7812
+
TcpP 0% vs. TcpP 10%	13.47	-53.42 to 80.36	No	ns	0.6050
TcpP 0% vs. TcpP 25%	41.65	-68.38 to 151.7	No	ns	0.2782
TcpP 0% vs. TcpP 50%	64.18	32.12 to 96.24	Yes	*	0.0129
Test details	Mean 1	Mean 2	Mean Diff.	SE of diff.	N1	N2	t	DF
-
TcpP 0% vs. TcpP 10%	0.6863	1.141	-0.4546	0.2579	3	3	1.763	2.000
TcpP 0% vs. TcpP 25%	0.6863	0.7543	-0.06795	0.07175	3	3	0.9469	2.000
TcpP 0% vs. TcpP 50%	0.6863	0.6395	0.04689	0.04391	3	3	1.068	2.000
+
TcpP 0% vs. TcpP 10%	69.28	55.80	13.47	8.822	3	3	1.527	2.000
TcpP 0% vs. TcpP 25%	69.28	27.63	41.65	14.51	3	3	2.870	2.000
TcpP 0% vs. TcpP 50%	69.28	5.097	64.18	4.229	3	3	15.18	2.000
