# Supplementary material for: A rapid and standardized workflow for functional assessment of bacterial biosensors in fecal samples
Source: Front Bioeng Biotechnol. 2022 Aug 22;10:859600. doi: 10.3389/fbioe.2022.859600 (PMC9444133; doi:10.3389/fbioe.2022.859600)
Supplement: Supplementary file 3 [file Table1.xlsx]

## Sheet: Sheet1
Name of the construct	Addgene	Vector	Sequence
ALPaGA	Plasmid #175272	pSB4K5 Kmr	ctcggatacccttactctgttgaaaacgaatagataggttTCATGCGTTTTTCTCCCTCGAATGCTCATTATGCTCACCGGGCAGGCGGGTAATCCGTGCGTGGCGAGCCTGATCTTCATCGAATCGTTTCATGGTGGTGTGAACAAAACTAAGGTGCGCCATCATTGCTTTACGCGCCCCGTCAGCATCACCGGCAAAAATGGCGTCAATGACAGCCTGATGTTGTTCGGTCAGTTGTGAAAAAACCGGTGGCACCAGATACATCCGCTGACGGCTATGCTTCACTGAGGATTGCAGGACATCGAAGAAACCGCGCATGGTTTGCAGCAGCACGATGTTATGTGAGGCTTCGGCAATCGCCAGATGAAAACGAACGTCCGCTTGTGAGGCGATATCCG…
TcpP/H		J64100 Chlr	Chang HJ et al 2021
VtrA/C		J64100 Chlr	Chang HJ et al 2021
BenR-pBEN		J64100 Chlr	gatactgttacttaccgattattgtgaagaaccagaccgttgaggcacagagatttactttattcacgacttcagatacgactgttcgaagcattgccattttctgaagttaccgaaaaagtaccgaacatccgtaaatctggataacgttctgcacaatccggatagccccccgccagccgtctccctaacctgaccagaagcttaaagaggagaaatactagatgcgtaaaggcgaagagctgttcactggtgtcgtccctattctggtggaactggatggtgatgtcaacggtcataagttttccgtgcgtggcgagggtgaaggtgacgcaactaatggtaaactgacgctgaagttcatctgtactactggtaaactgccggtaccttggccga…
